# Supplementary material for: Omics-assisted characterization of two-component system genes from Gossypium Raimondii in response to salinity and molecular interaction with abscisic acid
Source: Front Plant Sci. 2023 Mar 31;14:1138048. doi: 10.3389/fpls.2023.1138048 (PMC10102465; doi:10.3389/fpls.2023.1138048)
Supplement: Supplementary file 6 [file Table_3.xlsx]

## Sheet: Sheet1
Fold Change in FPKM values Clod and salt stressed samples with respect to control samples
Gene Name	Cold (12h)	Salt (12h)
GrHK1	0.453261	0.150079
GrHK2.1	-0.141181	-0.404345
GrHK2.2	-0.466336	-0.220807
GrHK3.1	-0.464542	0.0619621
GrHK3.2	-0.32252	0.33387
GrHK4.1	0.18822	-0.786229
GrHK4.2	0.352331	-0.605688
GrHK5.1	0.0834418	-0.161865
GrHK5.2	0.276672	0.555746
GrCKI1.1	0	0
GrCKI1.2	0	0
GrETR1.1	-0.134234	-0.334246
GrETR1.2	-0.0204808	-0.161053
GrETR2	0.375565	-0.210633
GrERS1.1	-0.207483	0.289475
GrERS1.2	-0.158516	0.100029
GrERS2	-0.0504578	0.0874397
GrEIN4	0.127562	-0.255879
GrPHYA1	-0.0901788	0.0250796
GrPHYA2	-0.544978	-0.250221
GrPHYB	0.0712595	-0.249127
GrPHYC	0.279046	-0.198695
GrPHYE	0.726985	0.807756
GrHP1.1	0.34287	-0.143004
GrHP1.2	0.179878	-0.375208
GrHP3	-0.0494585	-0.472404
GrHP4.1	0	0.0430333
GrHP4.2	-0.115576	1.22115
GrHP5	-0.0799175	0.1412
GrHP6.1	0	0
GrHP6.2	0	0
GrRR1	-0.323512	-0.224751
GrRR2.1	-0.278272	-0.132814
GrRR2.2	0	0
GrRR5	-0.444343	-0.53682
GrRR6	0.264017	-0.543371
GrRR8	-0.258326	-0.604404
GrRR9	-0.247584	-0.0923321
GrRR10	-0.221596	-0.252356
GrRR11	0.00283723	0.535121
GrRR12	0.0599162	-0.0618315
GrRR14	-0.468313	-0.0107897
GrRR16	0.193941	0.073854
GrRR17	-0.113841	0.0698424
GrRR18.1	-0.36499	-0.132231
GrRR18.2	0.0404239	-0.132259
GrRR21	0	0
GrRR22	-0.0992703	-0.0708429
GrRR23	0	0
GrRR24	0	0
GrPRR1	-0.371749	-0.1276
GrPRR2.1	1.19347	0.744001
GrPRR2.2	3.15022	0.59616
GrPRR3	0.327048	-0.162468
GrPRR5.1	1.81601	-0.655409
GrPRR5.2	9.32575	-0.365554
GrPRR7.1	-0.627516	-0.090688
GrPRR7.2	1.40824	-0.152018
GrPRR9	14.4018	1.26428
